# Supplementary material for: Study on the spatiotemporal regulation of interferon-stimulated genes during Zika virus infection
Source: Front Immunol. 2026 Jan 7;16:1702266. doi: 10.3389/fimmu.2025.1702266 (PMC12819810; doi:10.3389/fimmu.2025.1702266)
Supplement: Supplementary file 3 [file Table1.xlsx]

## Sheet: Sheet1
	TNFSF10	Forward Primer	TGCGTGCTGATCGTGATCTTC
		Reverse Primer	GCTCGTTGGTAAAGTACACGTA
	RSAD2	Forward Primer	CAGCGTCAACTATCACTTCACT
		Reverse Primer	AACTCTACTTTGCAGAACCTCAC
	OAS3	Forward Primer	GAAGGAGTTCGTAGAGAAGGCG
		Reverse Primer	CCCTTGACAGTTTTCAGCACC
	IRF7	Forward Primer	CCCAGCAGGTAGCATTCCC
		Reverse Primer	GCAGCAGTTCCTCCGTGTAG
	IFITM1	Forward Primer	CCAAGGTCCACCGTGATTAAC
		Reverse Primer	ACCAGTTCAAGAAGAGGGTGTT
	IFIT3	Forward Primer	AAAAGCCCAACAACCCAGAAT
		Reverse Primer	CGTATTGGTTATCAGGACTCAGC
	IFIH1	Forward Primer	GCCCGCTACATGAACCCTG
		Reverse Primer	CAGCAATCCGGTTTCTGTCTT
	IFI44L	Forward Primer	ACAGAGCCAAATGATTCCCTATG
		Reverse Primer	TCGATAAACGACACACCAGTTG
	IFI35	Forward Primer	AACAAAAGGAGCACACGATCA
		Reverse Primer	CTCCGTTCCTAGTCTTGCCAA
	IFI27	Forward Primer	TGCTCTCACCTCATCAGCAGT
		Reverse Primer	CACAACTCCTCCAATCACAACT
	EPSTI1	Forward Primer	ACCCGCAATAGAGTGGTGAAC
		Reverse Primer	GCTATCAAGGTGTATGCACTTGT
